# Supplementary material for: Captive Rearing of Longfin Smelt Spirinchus thaleichthys: First Attempt of Weaning Cultured Juveniles to Dry Feed
Source: Animals (Basel). 2022 Jun 7;12(12):1478. doi: 10.3390/ani12121478 (PMC9219441; doi:10.3390/ani12121478)
Supplement: Supplementary file 1 [file animals-12-01478-s001.zip]

Archive with 1 entries (1 files):
- animals-1738961-supplementary.pdf
